# Supplementary material for: Proteomic and Transcriptomic Landscapes of Alström and Bardet–Biedl Syndromes
Source: Genes (Basel). 2022 Dec 15;13(12):2370. doi: 10.3390/genes13122370 (PMC9777683; doi:10.3390/genes13122370)
Supplement: Supplementary file 1 [file genes-13-02370-s001.zip]

Archive with 2 entries (1 files):
- genes-2032606-supplementary/
- genes-2032606-supplementary/Supplementary tables.pdf
